# Supplementary material for: Yeast Strains as Probiotic and Postbiotic Agents for the Agglutination of Enteric Pathogens: A Preventive Approach
Source: Pathogens. 2025 Jan 24;14(2):113. doi: 10.3390/pathogens14020113 (PMC11858296; doi:10.3390/pathogens14020113)
Supplement: Supplementary file 1 [file pathogens-14-00113-s001.zip]

Archive with 1 entries (1 files):
- pathogens-3411012-supplementary.pdf
